# Supplementary material for: Immersive virtual-reality computer-assembly serious game to enhance autonomous learning
Source: Virtual Real. 2021 Dec 23:1–18. Online ahead of print. doi: 10.1007/s10055-021-00607-1 (PMC8695959; doi:10.1007/s10055-021-00607-1)
Supplement: Supplementary file 4 — (XLSX 58 kb) [file 10055_2021_607_MOESM4_ESM.xlsx]

## Sheet: Pretest
Student	Group	Gender	Age	Studies (for those who access this degree)	Previous RV experience	type of device 1 - Mobile Device (Cardboard type) 2 - Virtual reality head mounted display (type Oculus rift, Htc Vive...) 3 - I don't know what device it was	Tipe of experience	Have you ever seen a computer inside? Describe the situation	How long do you think it takes to mount two RAM modules and the graphics card in a computer?	P1 Do you think you would be able to increase the RAM memory of your computer? 0 - don't know / no answer 1 - Yes 2 - No	P2 - What name are the physical parts of a PC identified by? 0 - don't know / no answer 1 - Software 2 - Hardware 3 - Freeware 4 - Peripherals	P3 What is the main function of the motherboard? 0 - don't know / no answer 1 - Processing the instructions given to the computer 2- Linking all computer functions 3- Allow the computer to display videos 4 - Acting as the computer's brain	P4 - The computation speed of a processor is measured in 0 - don't know / no answer 1 -Watios 2- Voltios 3-GHz 4 - MB	P5 The RAM memory: 0 - don't know / no answer 1 - Stores information on the computer permanently 2 - Controls the flow of computer data 3- Transforms digital data into an analog signal 4 - Stores the data being used at the present time	P6 - Which of these storage devices can store the most data? 0 - don't know / no answer 1 - Hard Disk 2 - ROM memory 3 -RAM memory 4 - DVD-R	P7 What are the main manufacturers of Video Card GPUs? 0 - don't know / no answer 1- Nvidia and Gigabyte. 2- Nvidia and AMD 3- MSI and AMD 4- Asus and Nvidia	P8 The electronic component that serves to supply electricity to the computer is: 0 - don't know / no answer 1- Socket 2- Power supply 3- Control unit 4- Chipset	P9 - A hard disk of type HDD with respect to an SSD is: 0 - don't know / no answer 1- Larger 2- Smaller 3- They are the same size	P10_1 Motherboard	P10_2 CPU and CPU cooler	P10_3 RAM memory	P10_4 Memory	P10_5 Graphics card	P10_6 Power Supply
student_001	VR	f	18	Bach	No			learning tecnology at school	5	2	2	4	3	2	1	4	2	2	6	5	1	4	2	3
student_002	VR	f	17	Bach	No			learning tecnology at school	50	2	2	2	4	4	1	4	2	1	1	2	3	4	5	6
student_003	VR	m	17	Bach	Si	1	Game	learning tecnology at school	30	2	2	4	3	1	2	2	2	1	1	5	4	6	2	3
student_004	VR	f	22	fp	No			No	0	1	2	4	3	1	1	1	2	1	1	3	4	6	5	2
student_005	VR	f	18	Bach	No			No	45	2	2	1	3	1	3	4	2	1	1	4	6	2	5	3
student_006	Desktop	m	25	fp	Si	3	shopping mall experience	learning tecnology at school	15	2	2	4	4	1	1	2	2	1	6	1	2	4	3	5
student_007	VR	f	17	Bach	Si	3	Game	No	50	2	2	2	3	1	1	1	0	1	1	3	6	5	2	4
student_008	VR	m	22	fp	No			has changed parts itself	7	1	2	2	1	4	1	1	2	1	5	3	4	5	2	1
student_009	VR	f	20	fp	No			seeing how they do it my friend	20	2	2	2	3	4	1	2	2	1	6	4	5	1	2	3
student_011	VR	m	17	Bach	Si	2	shopping mall experience	has changed parts itself	20	2	2	2	4	4	1	1	2	1	1	6	4	5	2	3
student_012	VR	m	23	fp	Si	1	Game	has changed parts itself	0	1	2	2	3	4	1	1	2	1	6	1	4	5	2	3
student_013	VR	m	18	Bach	No			No	0	2	2	1	4	4	1	0	2	1	1	6	5	4	2	3
student_014	VR	m	19	Bach	No			studying computer science high school	1	1	2	2	4	2	1	2	2	1	3	6	4	2	5	1
student_015	VR	m	18	Bach	No			no	15	1	2	2	3	4	1	3	2	1	5	6	4	2	3	1
student_016	webcam	f	23	fp	NO			has changed parts itself	10	1	2	4	3	4	1	4	2	2	6	1	4	5	2	3
student_017	VR	f	18	Bach	No			No	20	2	2	4	4	4	3	1	2	1	1	3	6	4	2	5
student_018	Desktop	m	18	Bach	Si	3	Game	studying computer science high school	20	2	2	4	3	1	1	2	2	1	1	3	4	5	2	6
student_019	Desktop	f	19	bach	Si	2	Game	No	10	2	2	4	3	4	1	2	2	1	1	4	6	5	2	3
student_020	Desktop	m	19	Bach	Si	2	Game	has changed parts itself	30	1	2	2	3	4	1	2	2	1	1	6	4	5	2	3
student_021	Desktop	m	18	Bach	Si	2	Game	No	7	2	4	2	3	4	1	2	2	1	1	5	4	2	6	3
student_022	Desktop	f	18	Bach	Si	1	Game	No	0	2	1	4	3	1	1	1	2	1	0	0	0	0	0	0
student_023	Desktop	f	18	Bach	Si	1	Game	No	20	2	2	2	4	4	1	2	2	2	1	3	4	5	2	6
student_024	Desktop	m	17	Bach	Si	2	Game	studying computer science high school	0	2	0	0	0	0	0	0	0	0	0	0	0	0	0	0
student_025	Desktop	m	19	Bach	Si	2	Game	No	15	2	2	4	3	1	1	1	2	1	6	3	1	4	2	5
student_026	Desktop	f	18	Bach	No			No	30	2	2	2	1	2	1	3	2	1	1	6	5	2	3	4
student_027	Desktop	f	19	Bach	No			No	0	2	4	2	1	1	2	2	2	1	1	6	2	4	3	5
student_028	Desktop	m	17	Bach	No			No	15	2	2	4	3	1	1	2	2	1	1	6	3	5	2	4
student_029	Desktop	m	18	Bach	Si	2	Game	learning tecnology at school	2	2	2	4	3	2	1	2	2	2	1	3	6	2	4	5
student_030	Desktop	f	18	Bach	Si	1	Game	0	30	1	2	1	3	3	1	4	2	1	1	5	4	2	6	3
student_031	Desktop	m	18	Bach	Si	2	Game	No	20	1	2	2	4	4	1	4	2	1	5	4	2	1	6	3
student_032	Desktop	m	26	Bach	No			has changed parts itself	5	2	2	4	3	2	1	2	2	3	6	1	4	5	2	3
student_033	VR	f	23	fp	No			learning tecnology at school	30	2	4	4	1	1	1	4	2	2	1	2	6	5	3	4
student_034	Desktop	m	18	Bach	No			has changed parts itself	5	1	2	2	3	4	1	2	2	1	6	1	4	5	2	3
student_035	VR	f	18	Bach	No			learning tecnology at school	60	1	2	4	3	4	3	4	2	3	1	4	6	2	5	3
student_036	VR	f	18	Bach	Si	1	Game	No	20	1	2	4	4	1	2	4	2	1	6	4	1	5	2	3
student_037	VR	f	18	Bach	No			No	20	2	2	2	2	1	2	2	3	1	1	4	5	2	3	6
student_038	VR	m	18	Bach	Si	3	Game	studying computer science high school	15	2	2	1	4	1	2	4	2	1	1	3	2	4	5	6
student_039	VR	f	18	Bach	Si	3	Game	No	15	2	2	4	3	2	1	1	4	2	6	3	4	1	2	5
student_040	webcam	m	20	fp	Si	2	Game	has changed parts itself	3	1	2	2	3	4	1	2	2	1	6	1	4	5	2	3
student_041	VR	m	18	Bach	No			0	20	1	4	2	3	2	1	2	2	2	1	6	4	5	2	3
student_042	VR	f	18	Bach	Si	2	Game	No	30	2	2	2	4	4	1	1	2	2	3	2	6	5	4	1
student_043	VR	f	18	Bach	No			No	60	2	1	2	4	4	1	0	2	1	1	6	3	2	5	4
student_044	VR	f	18	Bach	No			learning tecnology at school	60	1	2	1	3	4	3	4	2	1	5	4	2	6	1	3
student_045	VR	m	18	Bach	No			learning tecnology at school	1	2	2	1	3	4	1	2	2	2	1	3	4	6	2	5
student_046	Desktop	f	18	Bach	No			No	50	2	0	1	4	1	1	1	2	1	1	6	2	5	3	4
student_047	VR	f	22	fp	Si	3	Game	has changed parts itself	15	2	4	2	3	4	1	1	2	1	6	3	4	5	2	1
student_048	Desktop	f	18	Bach	No			0	20	2	2	2	3	4	1	2	2	1	6	4	5	1	2	3
student_049	webcam	f	18	Bach	Si	3	Game	No	20	2	4	4	4	1	2	1	2	1	1	3	2	5	4	6
student_050	VR	m	19	Bach	No			No	20	2	2	4	3	1	1	1	1	3	0	0	0	0	0	0
student_052	VR	f	17	Bach	No			learning tecnology at school	7	2	2	4	3	2	1	4	1	1	6	1	3	5	2	4
student_053	VR	m	18	Bach	Si	2	Game	has changed parts itself	10	1	2	2	3	0	1	2	2	1	6	1	4	5	2	3
student_054	VR	f	18	Bach	No			learning tecnology at school	10	2	1	4	3	1	1	2	2	2	1	4	2	3	5	6
student_055	VR	f	17	Bach	No			No	15	2	2	4	4	1	1	2	2	1	1	4	6	2	5	3
student_056	VR	f	19	Bach	No			viendo amigos	0	2	2	2	1	4	1	2	2	2	1	4	2	5	3	3
student_057	webcam	m	19	Bach	No			No	20	2	2	4	3	1	2	1	3	1	6	1	3	4	2	5
student_058	VR	f	19	Bach	Si	2	Game	No	30	2	4	4	1	1	1	1	2	2	1	4	6	5	2	3
student_059	VR	f	18	Bach	No			studying computer science high school	0	1	2	2	3	1	1	0	0	0	6	1	4	2	5	3
student_060	webcam	m	19	Bach	Si	2	Educational	has changed parts itself	2	2	1	2	3	4	1	2	2	1	6	1	4	5	2	3
student_061	VR	f	18	Bach	No			learning tecnology at school	60	1	2	1	3	4	1	4	2	1	6	4	2	5	1	3
student_062	VR	m	18	Bach	No			No	30	2	2	4	3	1	1	2	2	1	3	4	1	6	5	2
student_063	VR	m	21	fp	Si	2	Game	has changed parts itself	5	1	2	2	3	4	1	2	2	1	6	1	4	5	2	3
student_064	VR	f	18	Bach	Si	1	Game	No	30	2	1	1	4	2	4	2	1	2	4	1	6	5	3	2
student_065	VR	f	17	Bach	Si	3	Educational	studying computer science high school	50	2	2	2	4	1	1	4	1	2	1	4	6	2	3	5
student_066	webcam	m	17	Bach	Si	1	Game	has changed parts itself	5	1	2	2	3	4	1	1	2	3	6	1	4	5	2	3
student_067	webcam	m	19	Bach	No			No	15	2	2	4	3	1	4	1	2	1	6	3	1	4	2	5
student_068	webcam	m	18	Bach	Si	2	Game	has changed parts itself	10	1	2	4	3	4	1	2	2	1	6	1	4	5	2	3
student_069	webcam	f	18	Bach	no			learning tecnology at school	30	2	1	4	3	1	1	4	2	1	1	6	5	2	4	3
student_070	webcam	f	18	Bach	No			No	10	1	2	4	3	4	3	4	2	3	1	4	6	2	5	3
student_071	VR	f	18	Bach	Si	3	Game	No	10	2	2	4	3	2	1	1	4	2	6	3	4	1	2	5
student_072	webcam	m	18	Bach	Si	3	Educational	No	0	2	2	2	0	0	1	0	2	0	1	4	4	5	2	3
student_073	webcam	f	18	Bach	Si	1	Game	seeing how they do it my friend	30	2	2	2	2	1	2	2	3	1	1	4	5	2	3	6
student_074	webcam	m	18	Bach	no			learning tecnology at school	60	1	4	4	4	1	2	4	2	2	6	1	4	5	2	3
student_075	webcam	m	17	Bach	Si	1	360 Videos	No	0	2	1	2	1	1	1	4	2	2	1	2	4	6	5	3
student_076	webcam	m	19	Bach	no			learning tecnology at school	10	2	1	4	3	4	1	2	2	1	1	3	6	4	3	5
student_077	webcam	m	18	Bach	Si	3	Educational	No	0	2	1	2	3	0	1	2	3	0	1	4	4	5	2	3
student_078	webcam	f	16	Bach	Si	1	Game	learning tecnology at school	45	2	2	4	3	4	1	2	2	1	6	4	2	1	5	3
student_079	webcam	m	18	Bach	no			learning tecnology at school	10	2	2	4	3	4	3	4	2	1	1	3	6	4	2	5

## Sheet: Posttest
Sutednt	Group	P1 - The motherboard: 0- 1 - Coordinates the operation of all devices connected to the computer 2 - Connects the different components of an equipment 3 - Stores program data temporarily 4 - It is the brain of the computer	P2 - Which of the following statements is correct knowing that the Socket is the connection place of the processor on the motherboard: 0- 1- All motherboards have the same type of socket 2- Not all motherboards have the same type of socket 3- There are different types of sockets, but they are all compatible with each other 4- Each brand has a unique type of socket shared by all its CPUs	P3 - Where do we connect the RAM? 0- 1- On the motherboard socket. 2- In the motherboard memory sockets. 3 - On the mainboard IDE connector. 4 - In the PCI slot on the motherboard.	P4 - An SSD type memory: 0- 1- No vibration due to the absence of moving parts 2- The rotation of your discs may cause slight vibrations 3- It has mechanical parts that can be damaged by rough movements 4- Magnetism can remove your data	P5 - The graphic card: 0- 1- It has integrated video outputs and is accessible from outside the PC case 2- It has integrated video outputs and is accessible from inside the PC case 3- It does not have integrated video outputs and the connection is made on the motherboard 4- It only processes graphics and has no video outputs	P6 - A power supply with insufficient voltage for our components: 0- 1- The computer will not turn on 2- Can cause system crashes 3- It will be more efficient by consuming less energy 4- The voltage is indifferent for the components what matters is the efficiency	P7 - Which element is not anchored to the base plate: 0- 1- RAM 2- CPU 3- Hard disk 4- Graphics card	P8- We place the CPU on the motherboard… 0- 1- Before placing the CPU cooler 2- After placing the CPU cooler 3- The CPU is not placed on the motherboard	P9 - The RAM memory: 0- 1- Stores information on the computer permanently 2- Controls the flow of computer data 3- Transforms digital data into an analog signal 4- Stores the data being used at the present time	P10 - An SSD type hard disk: 0- 1- It has less capacity and is smaller than an HDD 2- It has more capacity and is larger than an HDD 3- It has more capacity and is smaller than an HDD 4- It has less capacity and is larger than an HDD	P11 -The graphics card on the motherboard: 0- 1- It is placed horizontally 2- It is placed vertically 3- It is placed at the top 4- Not placed on the motherboard	P12 - The power supply: 0- 1- In modern boxes we place it on top to improve the air flow 2- In modern boxes we place it in the lower part to improve the air flow 3- In modern boxes it is placed outside the box so as not to transfer the heat to the other components 4- It is so small that it does not affect the air flow and barely produces any heat	P13 - The most powerful CPUs: 0- 1- They do not heat up when soldered to the base plate 2- Powerful CPU coolers are integrated into the microchip to dissipate the heat 3- Need better CPU coolers to ensure stable operation 4- They do not need CPU coolers as their components evacuate heat better	P14 - A computer BIOS is usually stored: 0- 1- In a ROM memory 2- In a RAM memory 3- In the CPU cache 4- Nowhere, since the BIOS is not currently used	P15 - What is the main function of the motherboard? 0- 1- Processing the instructions given to the computer 2- Linking all computer functions 3- Allow the computer to display videos 4- Functioning as the computer's brain	P16 - Would you dare to try to increase your computer's RAM memory after this experience? 0- 1- yes 2-No	P17 - How long do you think it takes to mount two RAM modules and the graphics card in a computer? (in minutes)	P18 - Why do you think there is so much free size inside the computer?	P19 - What element of the computer do you think will most restrict the final capabilities of the computer and why?	P20_1 cpu or cpu cooler	P20_2 GPU	P20_3 PSU	P20_4 RAM	P20_5 Hard drive or SSD	P20_6 Motherboard	P21_1 Socket or CPU	P21_2 PCI	P21_3 Sata ports	P21_4 ram sockets
student_001	VR	1	3	2	4	3	1	3	1	2	2	1	2	3	1	2	1	5	temperature	cpu	cpu	gpu	psu	ram	hard drive	Motherboard	socket	pci	0	ram sockets
student_002	VR	4	4	1	3	4	1	3	1	4	4	1	3	3	1	1	2	10	temperature	0	Motherboard	gpu	psu	ram	hard drive	cpu	cpu	0	socket	ram
student_003	VR	4	3	2	3	4	2	3	1	4	1	1	2	2	1	2	2	15	space between parts	cpu	cpu cooler	gpu	psu	ram	cpu	0	cpu	0	0	0
student_004	VR	4	1	4	3	3	1	4	2	1	2	4	3	3	1	3	1	15	0	Motherboard	Motherboard	hard drive	0	ram	gpu	0	cpu	0	0	0
student_005	VR	4	2	2	3	2	1	4	1	4	1	4	2	3	1	1	2	15	space between parts	0	Motherboard	hard drive	0	ram	gpu	0	cpu	0	0	ram
student_006	Desktop	4	2	2	0	4	1	2	2	1	3	2	1	3	4	2	2	2	0	0	cpu	gpu	psu	ram	gpu	Motherboard	cpu	0	0	ram
student_007	VR	4	3	3	3	4	2	4	1	4	4	3	2	4	1	2	2	0	airflow	0	bateria	hard drive	gpu	ram	0	0	cpu	0	0	ram
student_008	VR	1	2	2	4	2	1	3	0	4	1	1	2	3	1	2	1	10	temperature	0	cpu	gpu	psu	ram	ssd	0	0	0	0	0
student_009	VR	2	2	1	1	1	2	3	1	2	1	1	2	3	0	2	1	1	airflow	cpu	cpu	gpu	psu	ram	hard drive	socket	cpu	0	0	socket
student_011	VR	2	2	2	2	4	2	3	1	4	1	1	2	4	1	2	2	5	temperature	0	Motherboard	gpu	psu	ram	hard drive	0	cpu	0	0	ram sockets
student_012	VR	2	2	4	1	2	2	3	1	4	1	1	2	3	1	2	1	5	airflow	Motherboard	cpu	gpu	psu	ram	ssd	Motherboard	socket	pci	0	ram
student_013	VR	2	2	2	4	4	2	4	1	4	1	1	3	3	2	2	2	15	temperature	0	hard drive	gpu	0	ram	ram	0	Motherboard	0	0	ram
student_014	VR	2	2	4	4	2	2	3	1	4	3	4	3	4	2	2	1	1	airflow	cpu	cpu	gpu	psu	ram	ssd	Motherboard	cpu	0	hard driveduro	ram
student_015	VR	2	2	2	4	4	1	3	1	4	1	1	2	3	2	2	1	15	temperature	cpu	Motherboard	gpu	psu	ram	ssd	0	cpu	gpu	0	ram
student_016	webcam	4	2	2	3	2	2	4	2	4	1	4	2	3	1	2	0	10	0	ram	0	0	psu	ram	gpu	Motherboard	cpu	gpu	0	ram
student_017	VR	2	2	2	1	3	2	3	1	1	1	1	3	4	2	2	1	5	cable management	cpu	cpu cooler	gpu	psu	ram	hard drive	Motherboard	cpu	gpu	0	ram
student_018	Desktop	4	3	4	2	2	1	2	1	4	1	2	2	3	2	2	2	20	airflow	Motherboard	Motherboard	ram	psu	gpu	hard drive	cpu	cpu	gpu	hard driveduro	gpu
student_019	Desktop	4	2	2	3	2	1	2	3	4	3	1	1	2	1	1	2	10	0	0	Motherboard	gpu	cpu	ram	ssd	socket	0	0	sata	ram sockets
student_020	Desktop	1	2	2	1	1	1	3	1	4	1	1	2	3	1	2	1	15	size of hardware	Motherboard	cpu cooler	gpu	psu	ram	hard drive	Motherboard	cpu	pci	power	ram
student_021	Desktop	1	2	2	2	4	2	3	1	4	1	1	2	3	1	2	1	10	size of hardware	cpu	cpu	gpu	psu	ram	hard drive	Motherboard	Motherboard	socket	power	ram
student_022	Desktop	1	2	4	1	2	2	1	1	4	1	2	2	2	1	2	2	0	0	0	0	gpu	0	0	0	0	Motherboard	0	0	0
student_023	Desktop	2	2	2	3	1	1	2	3	4	3	1	2	2	1	2	2	15	0	psu	0	gpu	psu	ram	0	Motherboard	socket	0	0	ram
student_024	Desktop	4	2	0	0	2	2	3	0	0	1	2	1	2	1	1	2	0	size of hardware	memoria	0	0	0	0	0	0	0	0	0	0
student_025	Desktop	2	4	2	4	1	2	3	1	4	1	1	2	3	2	2	1	10	airflow	psu	cpu cooler	gpu	psu	ram	ssd	Motherboard	socket	gpu	memoria	ram sockets
student_026	Desktop	2	2	2	4	3	1	3	3	4	2	3	1	2	1	2	2	10	size of hardware	ram	Motherboard	hard drive	0	0	gpu	0	Motherboard	0	0	0
student_027	Desktop	1	2	2	2	2	1	3	2	1	2	1	3	2	1	2	0	15	0	0	ram	hard drive	gpu	ram	socket	cpu cooler	ram	0	power	ram sockets
student_028	Desktop	1	2	1	4	2	2	3	1	1	1	1	2	3	2	2	2	20	temperature	cpu	Motherboard	gpu	0	ram	hard drive	0	cpu	gpu	hard driveduro	ram
student_029	Desktop	2	4	4	3	3	1	4	2	2	3	3	2	3	1	1	2	10	temperature	psu	Motherboard	gpu	psu	ram	hard drive	0	Motherboard	gpu	0	ram
student_030	Desktop	4	3	2	2	4	1	2	3	1	3	1	2	3	1	2	1	25	airflow	Motherboard	cpu	gpu	psu	ram	hard drive	Motherboard	cpu	0	hard driveduro	ram
student_031	Desktop	1	3	2	1	1	1	3	2	4	3	4	4	4	1	2	2	30	airflow	0	Motherboard	hard drive	0	ram	gpu	0	Motherboard	0	0	ram
student_032	Desktop	4	2	1	4	2	1	3	3	4	3	1	3	2	2	1	2	5	0	ram	cpu cooler	gpu	psu	ram	hard drive	Motherboard	Motherboard	cpu	hard driveduro	ram
student_033	VR	2	3	2	0	2	3	4	2	1	3	1	2	3	3	2	1	3	temperature	cpu	cpu	gpu	psu	ram	hard drive	connectors	cpu	gpu	0	ram
student_034	Desktop	1	4	2	4	1	1	3	1	4	1	1	4	3	1	2	1	5	airflow	cpu	cpu	gpu	psu	ram	ssd	Motherboard	socket	pci	sata port	ram sockets
student_035	VR	1	3	1	1	3	4	2	3	4	3	1	3	4	1	2	2	5	size of hardware	gpu	Motherboard	gpu	psu	ram	ssd	connectors	0	gpu	0	ram
student_036	VR	4	4	1	4	1	1	3	2	1	3	3	3	3	2	1	2	10	0	0	hard drive	0	0	0	ram	Motherboard	0	0	0	0
student_037	VR	1	3	2	2	1	2	2	3	4	3	2	3	1	2	2	1	0	temperature	0	0	0	0	0	0	0	0	0	0	0
student_038	VR	1	2	3	3	4	2	4	2	1	1	1	3	4	1	2	2	30	temperature	0	Motherboard	0	0	0	0	0	memoria	0	0	0
student_039	VR	4	3	2	3	1	1	2	3	2	3	1	2	3	1	2	2	10	airflow	ram	hard drive	gpu	psu	ram	0	Motherboard	cpu	0	0	ram
student_040	webcam	0	3	1	4	4	4	3	0	4	0	0	2	0	0	1	2	0	0	0	zocalo	0	0	0	0	0	zocalo	0	0	0
student_041	VR	2	2	2	3	1	1	3	1	4	1	1	2	3	3	2	1	5	airflow	cpu	cpu	gpu	psu	ram	ssd	Motherboard	socket	gpu	0	ram
student_042	VR	4	2	4	2	1	2	4	1	4	1	1	1	3	1	2	1	20	airflow	ram	Motherboard	0	0	0	gpu	0	0	0	0	0
student_043	VR	2	4	4	2	1	1	3	1	4	3	1	3	3	2	2	1	10	airflow	cpu	cpu	gpu	psu	ram	hard drive	Motherboard	cpu	gpu	0	ram
student_044	VR	4	2	3	2	4	2	3	3	1	3	2	3	2	2	2	1	5	0	0	cpu	gpu	psu	ram	hard drive	Motherboard	0	0	memoria	ram
student_045	VR	4	0	2	3	1	1	3	3	4	1	2	1	3	1	1	1	1	airflow	ram	0	gpu	psu	ram	cpu	Motherboard	cpu	gpu	memoria	ram
student_046	Desktop	2	4	4	4	4	1	1	2	1	1	2	2	1	2	2	2	40	size of hardware	ram	ram	cpu	0	0	hard drive	0	0	0	0	0
student_047	VR	2	2	2	1	1	1	3	2	4	1	1	3	3	1	1	2	5	0	0	cpu	gpu	psu	ram	ssd	Motherboard	cpu	0	0	ram
student_048	Desktop	1	4	4	2	3	4	3	1	4	3	1	2	3	2	1	2	50	0	cpu	cpu	gpu	psu	0	ssd	0	0	0	0	0
student_049	webcam	2	2	2	4	3	1	1	1	4	2	3	1	2	1	2	2	10	size of hardware	ram	Motherboard	hard drive	0	0	gpu	0	Motherboard	0	0	0
student_050	VR	2	2	2	3	2	2	3	2	2	3	1	4	4	1	2	2	15	0	0	0	0	0	0	0	0	0	0	0	0
student_052	VR	1	2	2	2	3	1	3	2	1	1	2	2	3	4	0	2	15	temperature	0	cpu cooler	gpu	0	ram	cpu	0	socket	gpu	0	ram
student_053	VR	2	2	2	2	1	1	3	1	4	2	1	2	3	1	2	1	4	airflow	cpu	cpu	gpu	psu	ram	ssd	Motherboard	cpu	gpu	0	ram
student_054	VR	4	2	2	2	2	2	2	1	1	2	1	3	2	2	1	1	10	temperature	hard drive	hard drive	gpu	psu	ram	ssd	0	hard drive	0	0	ram
student_055	VR	4	2	4	3	1	1	4	2	1	3	2	3	4	2	2	2	15	temperature	gpu	Motherboard	hard drive	psu	cpu	gpu	ram	Motherboard	cpu	0	ram
student_056	VR	4	2	1	3	2	1	3	1	1	2	1	2	3	2	1	1	10	temperature	0	cpu cooler	cpu	psu	ram	gpu	ram	Motherboard	0	0	ram
student_057	webcam	2	2	2	3	1	1	4	2	4	1	4	2	3	1	2	2	20	airflow	hard drive	Motherboard	gpu	cpu	ram	hard drive	0	0	0	0	0
student_058	VR	2	2	2	3	4	1	3	1	1	3	1	1	4	0	2	2	5	airflow	0	cpu	0	psu	ram	gpu	Motherboard	socket	0	0	ram
student_059	VR	2	2	2	0	3	1	3	1	4	0	1	2	3	0	2	2	10	temperature	0	0	gpu	psu	ram	cpu	0	0	0	0	ram
student_060	webcam	1	4	2	1	1	2	3	1	4	1	1	2	3	0	2	1	5	airflow	gpu	cpu cooler	gpu	psu	ram	ssd	Motherboard	socket	pci	0	ram
student_061	VR	1	2	4	1	2	2	3	1	1	1	1	2	2	1	2	2	15	size of hardware	cpu	cpu cooler	gpu	psu	ram	hard drive	0	cpu	0	hard driveduro	ram
student_062	VR	4	2	2	2	4	2	3	1	4	1	1	2	2	1	2	2	15	size of hardware	gpu	hard drive	cpu cooler	psu	ram	gpu	Motherboard	gpu	0	0	ram
student_063	VR	2	2	2	2	1	1	3	1	4	2	1	2	3	1	2	1	4	airflow	cpu	cpu	gpu	psu	ram	ssd	Motherboard	cpu	0	hard driveduro	ram
student_064	VR	1	2	4	1	2	2	3	1	1	1	1	2	2	1	2	2	15	size of hardware	cpu	cpu cooler	gpu	psu	ram	hard drive	0	cpu	0	hard driveduro	ram
student_065	VR	4	2	2	3	3	1	3	1	4	3	1	2	3	2	1	2	17	size of hardware	0	cpu cooler	gpu	0	ram	hard drive	Motherboard	cpu	hard drive	0	ram
student_066	webcam	2	2	2	1	1	1	3	1	4	1	1	2	3	1	2	1	5	airflow	ram	cpu	gpu	psu	ram	ssd	0	cpu	gpu	0	ram
student_067	webcam	2	2	2	3	1	1	4	2	4	1	4	2	3	1	2	2	20	airflow	hard drive	Motherboard	gpu	cpu	ram	hard drive	0	0	0	0	0
student_068	webcam	2	2	2	1	1	1	3	1	4	1	1	2	3	2	2	1	5	airflow	ram	cpu	gpu	psu	ram	ssd	0	cpu	gpu	0	ram
student_069	webcam	1	4	4	2	4	2	2	3	1	3	3	1	2	3	2	2	30	temperature	cpu cooler	Motherboard	hard drive	gpu	0	hard drive	0	0	0	0	gpu
student_070	webcam	4	3	4	3	4	2	3	1	1	1	1	1	2	1	1	2	40	0	0	0	gpu	psu	ram	0	0	0	0	0	ram
student_071	VR	2	3	3	4	1	4	3	2	1	3	1	2	3	4	2	1	20	temperature	ram	socket	gpu	psu	ram	cpu	Motherboard	cpu	gpu	0	ram
student_072	webcam	2	2	1	0	2	2	4	2	4	0	4	2	3	0	2	1	20	0	0	cpu cooler	ram	gpu	gpu	hard drive	0	0	0	0	0
student_073	webcam	1	2	3	3	4	2	3	2	1	3	2	4	2	0	2	2	15	temperature	ram	Motherboard	0	0	ram	gpu	cpu	0	0	psu	ram
student_074	webcam	4	3	4	3	4	2	3	1	1	1	1	1	2	1	1	2	40	0	0	0	gpu	psu	ram	0	0	0	0	0	ram
student_075	webcam	2	2	1	0	2	2	4	2	4	0	4	2	3	0	2	1	20	0	0	cpu cooler	ram	gpu	gpu	hard drive	0	0	0	0	0
student_076	webcam	1	3	2	0	0	2	3	1	4	0	0	2	0	0	2	2	10	temperature	0	0	gpu	0	ram	hard drive	0	0	0	0	0
student_077	webcam	1	4	4	1	2	1	3	1	4	2	1	2	3	1	2	2	15	temperature	cpu	Motherboard	gpu	psu	ram	0	0	cpu	gpu	socket	ram
student_078	webcam	4	3	2	3	1	2	2	2	1	1	1	4	3	1	2	1	20	size of hardware	cpu	cpu cooler	gpu	psu	ram	hard drive	socket	cpu	gpu	0	ram
student_079	webcam	1	3	2	0	0	2	3	1	4	0	0	2	0	0	2	2	10	temperature	0	0	gpu	0	ram	hard drive	0	0	0	0	0

## Sheet: SatisfactionVR
Sutednt	Group	Have you had any experience in Virtual Reality before?	Have you suffered dizziness from the experience?	Q1 Have you enjoyed the experience with the game?	Q2 Do you think this educational game will be useful for your learning?	Q3 Have you been able to control the game without problems?	Q4 At each step, did you know what to do?	Q5 Is the information provided within the game clear?	Q6 Did the interaction with the virtual environment seem natural?	Q7 I found the visual aspects of the virtual environment to be realistic	Q8 I thought the interaction devices (Oculus Touch) were easy to use.	Q9 The devices (Oculus Touch) that controlled the interactions in the game seemed natural.	Q10 I have felt confident holding objects in the virtual environment.	Q11 I have felt confident to move and interact with the virtual environment at the end of the experience.	Remember what the sign on the wall said?	Do you remember what was on the table behind you?
student_001	VR	No	3	5	5	4	5	5	4	3	5	4	3	5	No	No
student_002	VR	No	4	3	3	5	5	5	2	3	5	3	5	5	No	No
student_003	VR	No	4	5	5	5	3	5	5	5	5	5	5	5	No	Robots
student_004	VR	No	3	5	5	3	3	4	5	5	4	4	4	4	No	No
student_005	VR	No	4	5	5	4	4	5	4	5	5	4	5	4	0	0
student_006	Desktop
student_007	VR	Si	4	3	4	2	3	4	5	5	3	4	4	2	0	Robots
student_008	VR	No	4	5	5	4	3	5	4	4	4	5	5	4	0	0
student_009	VR	No	2	5	4	4	3	5	3	3	4	4	4	5	No	0
student_011	VR	Si	4	5	5	3	2	4	5	4	4	5	4	5	No	0
student_012	VR	Si	4	4	2	3	4	4	3	3	4	3	3	4	0	0
student_013	VR	No	4	3	4	2	5	4	4	3	4	3	5	5	No	No
student_014	VR	No	4	5	5	4	3	4	4	3	4	3	2	4	no	NO
student_015	VR	No	3	5	5	3	4	4	5	5	5	5	4	5	Keep calm and build the computer	No
student_016	webcam
student_017	VR	No	4	5	4	2	3	4	4	4	4	3	3	4	No	No
student_018	Desktop
student_019	Desktop
student_020	Desktop
student_021	Desktop
student_022	Desktop
student_023	Desktop
student_024	Desktop
student_025	Desktop
student_026	Desktop
student_027	Desktop
student_028	Desktop
student_029	Desktop
student_030	Desktop
student_031	Desktop
student_032	Desktop
student_033	VR	No	4	5	3	3	4	5	5	5	4	4	5	5	No	No
student_034	Desktop
student_035	VR	No	4	5	5	3	3	5	3	4	5	4	5	4	No	0
student_036	VR	Si	4	3	4	3	1	3	4	3	4	5	3	4	No	No
student_037	VR	No	4	4	5	3	4	5	5	4	5	3	2	3	Keep calm…	No
student_038	VR	No	3	5	5	5	3	4	5	5	5	5	5	5	0	Robots
student_039	VR	No	4	5	5	5	4	5	5	5	5	5	5	5	Keep calm and build the computer	Robots
student_040	webcam
student_041	VR	No	3	5	5	3	3	5	5	5	4	5	4	4	0	0
student_042	VR	Si	3	4	5	2	2	4	4	4	5	4	3	4	0	0
student_043	VR	No	4	4	5	4	3	5	4	5	4	4	5	4	no	no
student_044	VR	Si	4	5	5	4	4	5	3	3	4	3	4	4	No	No
student_045	VR	No	4	5	5	4	5	5	5	5	5	5	5	5	Keep calm and build the computer	No
student_046	Desktop
student_047	VR	Si	4	5	5	4	5	5	4	4	5	4	5	5	No	0
student_048	Desktop
student_049	webcam
student_050	VR	No	4	3	4	2	1	4	4	4	2	4	4	3	No	No
student_052	VR	No	3	4	5	4	3	5	5	5	5	5	3	4	0	0
student_053	VR	Si	4	5	5	5	5	5	5	5	5	5	5	5	0	0
student_054	VR	No	4	5	5	3	2	4	4	5	4	4	4	4	No	No
student_055	VR	No	3	2	5	3	1	5	5	5	4	4	4	4	Keep calm and build the computer	No
student_056	VR	No	4	4	5	4	3	4	5	4	3	4	5	5	Keep calm and build the computer	No
student_057	webcam
student_058	VR	No	3	3	4	3	3	4	4	3	3	3	2	2	0	0
student_059	VR	No	4	5	5	4	3	4	4	4	3	3	4	3	No	0
student_060	webcam
student_061	VR	No	4	5	4	4	5	5	5	4	5	5	5	5	No	No
student_062	VR	No	4	4	4	3	3	4	3	3	4	3	3	4	0	0
student_063	VR	Si	4	4	4	3	5	5	3	3	5	3	3	5	No	No
student_064	VR	Si	4	3	5	3	3	4	4	3	5	3	3	5	No	No
student_065	VR	Si	3	5	4	3	3	5	4	4	5	4	5	4	No	No
student_066	webcam
student_067	webcam
student_068	webcam
student_069	webcam
student_070	webcam
student_071	VR	No	3	4	5	4	2	4	5	4	4	4	5	4	No	No
student_072	webcam
student_073	webcam
student_074	webcam
student_075	webcam
student_076	webcam
student_077	webcam
student_078	webcam
student_079	webcam
			1 Severe, I had to leave the experience 2 Moderated 3 Mild 4 Non-existent
Being 1 Nothing, 2 Little, 3 Quite a lot, 4 A lot and 5 Very much, please answer the following questions:

## Sheet: SatisfactionDesktop
Sutednt	Group	Q1 Have you enjoyed the experience with the game?	Q2 Do you think this educational game will be useful for your learning?	Q3 Have you been able to control the game without problems?	Q4 At each step, did you know what to do?	Q5 Is the information provided within the game clear?	Q6 Did the interaction with the virtual environment seem natural?	Q7 I found the visual aspects of the virtual environment to be realistic	Q8 I thought the interaction devices (mouse and keyboard) were easy to use.	Q9 The devices (mouse and keyboard) that controlled the interactions in the game seemed natural.	Q10 I have felt comfortable selecting objects in the virtual environment	Q11 I have felt competent to move and interact with the virtual environment at the end of the experience.	Do you remember what the sign on the wall said?	Do you remember what was on the back table?
student_001	VR
student_002	VR
student_003	VR
student_004	VR
student_005	VR
student_006	Desktop	5	5	5	3	5	5	5	5	3	3	4	No	No
student_007	VR
student_008	VR
student_009	VR
student_011	VR
student_012	VR
student_013	VR
student_014	VR
student_015	VR
student_016	webcam
student_017	VR
student_018	Desktop	3	4	3	5	4	5	5	4	3	3	4	Keep calm…	Robots
student_019	Desktop	3	5	4	4	5	3	3	5	3	0	4	0	0
student_020	Desktop	5	5	4	5	5	5	5	5	3	3	5	Keep calm and build the computer	Robots
student_021	Desktop	4	4	3	2	5	3	3	4	3	2	4	0	0
student_022	Desktop	3	3	3	2	4	4	5	5	4	3	3	0	0
student_023	Desktop	4	5	4	5	5	3	4	4	4	3	4	NO	NO
student_024	Desktop	4	4	2	3	4	3	5	4	3	3	4	NO	NO
student_025	Desktop	4	4	2	2	4	3	3	5	3	3	4	NO	NO
student_026	Desktop	3	3	3	3	4	3	5	4	3	3	3	Keep calm and build the computer	NO
student_027	Desktop	4	5	3	4	4	4	4	3	3	2	4	Keep calm…	Robots
student_028	Desktop	3	3	2	3	4	2	3	2	3	2	4	Keep calm…	NO
student_029	Desktop	4	4	2	2	4	4	4	3	3	2	4	No	NO
student_030	Desktop	4	5	3	5	5	3	3	5	5	4	5	0	Robots
student_031	Desktop	4	5	3	4	4	4	4	3	3	3	4	0	0
student_032	Desktop	3	4	4	2	4	4	3	4	3	4	4	NO	NO
student_033	VR
student_034	Desktop	5	5	5	5	5	4	4	5	4	4	5	0	NO
student_035	VR
student_036	VR
student_037	VR
student_038	VR
student_039	VR
student_040	webcam
student_041	VR
student_042	VR
student_043	VR
student_044	VR
student_045	VR
student_046	Desktop	3	3	4	3	4	4	5	4	4	3	4	0	0
student_047	VR
student_048	Desktop	4	4	2	2	4	4	3	2	4	4	4	Keep calm and build the computer	Robots
student_049	webcam
student_050	VR
student_052	VR
student_053	VR
student_054	VR
student_055	VR
student_056	VR
student_057	webcam
student_058	VR
student_059	VR
student_060	webcam
student_061	VR
student_062	VR
student_063	VR
student_064	VR
student_065	VR
student_066	webcam
student_067	webcam
student_068	webcam
student_069	webcam
student_070	webcam
student_071	VR
student_072	webcam
student_073	webcam
student_074	webcam
student_075	webcam
student_076	webcam
student_077	webcam
student_078	webcam
student_079	webcam
Being 1 Nothing, 2 Little, 3 Quite a lot, 4 A lot and 5 Very much, please answer the following questions:

## Sheet: Satisfactionwebcam
Sutednt	Group	Q1 The experience with the class of assembly of a computer through the screen has been interesting to me	Q2 Do you think this teaching system will be useful for your learning?	Q3 Have you been able to observe the computer parts well at all times?	Q4 At every step, did you understand what you were seeing?	Q5 Is the information provided within the class clear?
student_001	VR
student_002	VR
student_003	VR
student_004	VR
student_005	VR
student_006	Desktop
student_007	VR
student_008	VR
student_009	VR
student_011	VR
student_012	VR
student_013	VR
student_014	VR
student_015	VR
student_016	webcam	4	4	2	2	4
student_017	VR
student_018	Desktop
student_019	Desktop
student_020	Desktop
student_021	Desktop
student_022	Desktop
student_023	Desktop
student_024	Desktop
student_025	Desktop
student_026	Desktop
student_027	Desktop
student_028	Desktop
student_029	Desktop
student_030	Desktop
student_031	Desktop
student_032	Desktop
student_033	VR
student_034	Desktop
student_035	VR
student_036	VR
student_037	VR
student_038	VR
student_039	VR
student_040	webcam	4	3	3	2	3
student_041	VR
student_042	VR
student_043	VR
student_044	VR
student_045	VR
student_046	Desktop
student_047	VR
student_048	Desktop
student_049	webcam	3	4	3	3	3
student_050	VR
student_052	VR
student_053	VR
student_054	VR
student_055	VR
student_056	VR
student_057	webcam	3	3	4	3	3
student_058	VR
student_059	VR
student_060	webcam	2	4	3	5	5
student_061	VR
student_062	VR
student_063	VR
student_064	VR
student_065	VR
student_066	webcam	4	4	3	5	5
student_067	webcam	4	5	5	5	5
student_068	webcam	4	4	5	3	3
student_069	webcam	3	4	3	2	3
student_070	webcam	3	4	3	3	3
student_071	VR
student_072	webcam	3	5	5	3	4
student_073	webcam	4	4	5	4	5
student_074	webcam	2	3	4	4	5
student_075	webcam	1	4	4	3	4
student_076	webcam	3	4	4	3	3
student_077	webcam	3	3	3	3	3
student_078	webcam	1	5	4	5	5
student_079	webcam	3	5	3	4	5
Being 1 Nothing, 2 Little, 3 Quite a lot, 4 A lot and 5 Very much, please answer the following questions:

## Sheet: performance
Student	Group	acclimatization time	Time in tutorial	time in test 1	Time spent (assigment)	total time experience (Minutes)	Press and hold the final test button	Incorrect items P1	Incorrect items P2	Incorrect items P3	Incorrect items P4	Incorrect items P5	Incorrect items P6	Incorrect items P7	Incorrect items P8	Incorrect items P9	Incorrect items P10	Incorrect items P11	Incorrect items P12
student_001	VR	5	4	9	13	18	1
student_002	VR	4	3	11	14	18	1
student_003	VR	4	2	8	10	14	4	RAM/GPU/SSD	GPU / SSD	SSD
student_004	VR	4	3	11	14	18	3	RAM	RAM
student_005	VR	5	4	17	21	26	3	CPU/Disipador/GPU/SSD	GPU
student_006	Flat	3	4	15	19	22	1
student_007	VR	5	4	16	20	25	4	CPU / Disipador	CPU / Disipador	CPU / Disipador
student_008	VR	4	3	8	11	15	1
student_009	VR	3	3	11	14	17	1
student_010	VR	4	5	20	25	29	1
student_011	VR	5	3	12	15	20	3	Disipador	Disipador	Disipador
student_012	VR	5	4	9	13	18	1
student_013	VR	4	5	10	15	19	2	Disipador
student_014	VR	3	4	18	22	25	6	Disipador	Disipador	CPU / Disipador	CPU / Disipador / GPU	Disipador / GPU	GPU
student_015	VR	4	4	8	12	16	2	RAM
student_017	VR	4	5	26	31	35	2	Disipador / SSD
student_018	Flat	3	3	19	22	25	2	Disipador
student_019	Flat	3	6	15	21	24	2	Disipador
student_020	Flat	2	3	7	10	12	2	Disipador
student_021	Flat	4	3	20	23	27	4	Disipador / HDD	Disipador / SDD	disipador / SDD
student_022	Flat	2	6	21	27	29	1
student_023	Flat	3	4	14	18	21	2	HDD
student_024	Flat	3	5	15	20	23	3	Disipador / HDD	HDD
student_025	Flat	3	6	16	22	25	3	GPU / HDD	HDD
student_026	Flat	4	5	29	34	38	2	GPU
student_027	Flat	4	4	19	23	27	2	HDD
student_028	Flat	4	4	26	30	34	1
student_029	Flat	4	4	14	18	22	2	Disipador
student_030	Flat	3	6	12	18	21	4	CPU / Disipador / RAM / GPU / HDD / PSU	CPU / Disipador / RAM / GPU / HDD / PSU	CPU / RAM / GPU / SSD / PSU
student_031	Flat	2	4	12	16	18	3	Disipador	disipador
student_033	VR	5	2	10	12	17	1
student_034	Flat	3	3	8	11	14	1
student_035	VR	4	5	27	32	36	3	GPU / HDD	GPU
student_036	VR	5	4	15	19	24	2	CPU / Disipador / GPU / SSD
student_037	VR	3	3	13	16	19	3	CPU / Disipador / GPU / SSD	CPU / Disipador
student_038	VR	4	4	22	28	32	7	RAM / GPU / SSD	GPU / SSD	GPU	GPU	GPU	GPU
student_039	VR	6	4	13	19	25	3	Disipador	Disipador
student_041	VR	5	2	8	10	15	2	Disipador
student_042	VR	4	6	19	25	29	1
student_043	VR	4	3	11	14	18	1
student_044	VR	3	3	14	17	20	1
student_045	VR	5	4	9	13	18	2	Disipador
student_047	VR	5	3	10	13	18	1
student_048	Flat	3	3	19	24	27	12	CPU / SSD	CPU / SSD	CPU	CPU / Disipador	CPU	CPU	Disipador	Disipador / GPU	Disipador / GPU	Disipador / GPU	Disipador / GPU
student_050	VR	4	3	13	16	20	1
student_052	VR	5	6	14	20	25	3	RAM	RAM
student_053	VR	5	4	13	17	22	5	GPU / HDD	GPU / HDD	Disipador / GPU / HDD	Disipador
student_054	VR	6	4	13	17	23	1
student_055	VR	5	3	6	9	14	3	GPU / HDD	GPU
student_056	VR	5	4	12	16	21	1
student_058	VR	4	4	13	19	23	4	GPU	GPU	GPU
student_059	VR	4	3	10	13	17	1
student_061	VR	3	5	13	18	21	1
student_062	VR	4	5	17	22	26	2	disipador
student_063	VR	4	2	7	9	13	1
student_064	VR	5	4	11	15	20	1
student_065	VR	5	3	13	16	21	1
student_071	VR	4	3	11	14	18	1
